# Supplementary material for: Differential Effects of Somatostatin, Octreotide, and Lanreotide on Neuroendocrine Differentiation and Proliferation in Established and Primary NET Cell Lines: Possible Crosstalk with TGF-β Signaling
Source: Int J Mol Sci. 2022 Dec 14;23(24):15868. doi: 10.3390/ijms232415868 (PMC9781720; doi:10.3390/ijms232415868)
Supplement: Supplementary file 1 [file ijms-23-15868-s001.zip]

Archive with 1 entries (1 files):
- ijms-2023943-supplementary.pdf
